# Supplementary material for: Older People’s Usage Pattern, Satisfaction with Community Facility and Well-Being in Urban Old Districts
Source: Int J Environ Res Public Health. 2022 Aug 18;19(16):10297. doi: 10.3390/ijerph191610297 (PMC9408318; doi:10.3390/ijerph191610297)
Supplement: Supplementary file 1 [file ijerph-19-10297-s001.zip]

Archive with 1 entries (1 files):
- ijerph-1854956-supplementary.pdf
